# Supplementary material for: StainAI: quantitative mapping of stained microglia and insights into brain-wide neuroinflammation and therapeutic effects in cardiac arrest
Source: Commun Biol. 2025 Mar 20;8:462. doi: 10.1038/s42003-025-07926-y (PMC11926354; doi:10.1038/s42003-025-07926-y)
Supplement: Supplementary file 3 — Supplementary Data 1 [file 42003_2025_7926_MOESM3_ESM.xlsx]

## Sheet: Table 3
	StainAI-Groundtruth Classification Confusion Matrix													kappa(StainAI_Groundtruth,0,0.05);
		True Class												COHEN'S KAPPA CALCULATION
		Ramified	Hypertrophic	Bushy	Amoeboid	Rod	Hyper-Rod	TPR	FNR	F1	TN	Accuracy		Observed agreement (po) = 0.7294
Predict Class	Ramified	1050	58	47	2	16	2	0.893617	0.106383	0.812379	0.44824	0.670928		Random agreement (pe) = 0.3106
	Hypertrophic	263	204	92	7	4	3	0.356021	0.643979	0.461017	0.892801	0.624411		Agreement due to true concordance (po-pe) = 0.4188
	Bushy	64	45	316	11	4	3	0.713318	0.286682	0.683243	0.833946	0.773632		Residual not random agreement (1-pe) = 0.6894
	Amoeboid	2	1	18	152	0	1	0.873563	0.126437	0.873563	0.920126	0.896845		Cohen's kappa = 0.6075
	Rod	20	1	2	0	145	5	0.83815	0.16185	0.835767	0.923805	0.880977		kappa error = 0.0126
	Hyper-Rod	11	3	7	2	12	36	0.507042	0.492958	0.595041	0.981083	0.744062		kappa C.I. (alpha = 0.0500) = 0.5828 0.6322
		0.744681	0.653846	0.655602	0.873563	0.801105	0.72							Maximum possible kappa, given the observed marginal frequencies = 0.8432
		0.255319	0.346154	0.344398	0.126437	0.198895	0.28							k observed as proportion of maximum possible = 0.7204
														z (k/kappa error) = 48.1502 p = 0.0000
														Reject null hypotesis: observed agreement is not accidental

## Sheet: Figure 4A, Suppl. Table 2
		Layer 1					Layer 2/3					Layer 4					Layer 5					Layer 6
	Treatment Group	Ctrl	CA11	CA12	CA+HT		Ctrl	CA11	CA12	CA+HT		Ctrl	CA11	CA12	CA+HT		Ctrl	CA11	CA12	CA+HT		Ctrl	CA11	CA12	CA+HT
Density	Animal 1	703.056	1000.23	-	867.261		709.136	890.471	675.764	806.677		627.502	867.422	768.103	755.741		714.027	930.624	872.265	885.766		684.842	857.195	812.59	878.759
	Animal 2	789.472	1006.28	799.596	821.528		740.564	934.204	756.05	736.526		678.603	845.846	743.849	617.278		809.849	951.421	846.76	694.667		756.627	839.092	798.785	651.547
	Animal 3	834.252	858.471	1131.41	803.967		908.165	906.483	997.949	734.473		754.474	830.625	924.194	693.16		927.246	883.917	1025.34	745.826		809.343	786.191	979.889	698.939
	Animal 4			724.282	730.533				808.996	700.271				807.865	704.758				861.015	849.468				839.97	716.154
	Animal 5			693.425	794.442				719.181	716.759				727.263	633.019				845.567	766.885				759.957	695.681
MA Score	Animal 1	0.126126	0.313725	-	0.333333		0.0846995	0.322967	0.484018	0.318681		0.0833333	0.30914	0.501449	0.289572		0.150298	0.410873	0.523302	0.367168		0.133687	0.353508	0.375337	0.344969
	Animal 2	0.27619	0.166667	0.369478	0.190909		0.287356	0.255189	0.369976	0.161031		0.268921	0.219484	0.310606	0.0952381		0.311461	0.277384	0.308	0.158046		0.222222	0.208704	0.389023	0.10778
	Animal 3	0.247863	0.304348	0.4	0.278607		0.234683	0.278169	0.36849	0.269585		0.183704	0.278519	0.340619	0.204586		0.28046	0.356473	0.485574	0.263912		0.182306	0.236867	0.420475	0.200236
	Animal 4			0.582222	0.149606				0.528846	0.21097				0.528434	0.235043				0.565041	0.286239				0.554869	0.256161
	Animal 5			0.42	0.299087				0.307458	0.316514				0.366366	0.296544				0.438561	0.336782				0.422566	0.217241
Ramified	Animal 1	506.707	447.159	-	366.728		507.633	381.326	129.599	306.714		466.144	345.103	131.357	320.873		470.174	286.154	174.221	286.375		464.628	320.711	276.989	312.167
	Animal 2	372.18	617.058	308.278	403.295		306.44	485.923	257.379	453.657		291.767	455.685	295.849	397.897		320.964	436.349	340.397	450.636		432.358	460.629	268.84	463.198
	Animal 3	413.561	350.853	369.197	353.985		472.472	402.172	343.045	330.005		435.918	372.858	313.115	383.255		428.452	349.918	220.93	350.107		473.021	362.684	274.082	405.039
	Animal 4			91.7424	431.417				138.074	377.614				137.825	370.45				134.752	344.463				136.317	332.998
	Animal 5			235.764	331.925				282.418	276.182				232.593	258.289				234.21	277.665				226.978	395.818
Hypertrophic	Animal 1	57.0045	88.2551	-	138.762		65.876	142.731	92.5704	152.471		26.8929	128.248	89.0554	107.661		98.8162	145.565	139.377	174.822		49.6087	143.848	120.773	160.595
	Animal 2	112.782	85.4388	67.4358	97.0896		201.456	116.348	96.517	56.9296		127.853	107.22	90.1635	32.2619		174.298	157.445	149.03	43.4167		97.2806	104.575	100.573	30.6939
	Animal 3	71.3036	97.0445	142.915	221.991		144.288	124.482	171.523	170.926		140.835	66.45	176.758	110.025		159.87	84.5775	183.164	171.355		138.868	72.0862	166.599	122.253
	Animal 4			86.9139	92.0356				97.2351	131.19				84.8152	92.6124				108.502	187.039				97.369	154.656
	Animal 5			27.737	174.124				85.3823	128.227				88.4509	148.199				101.606	178.499				124.418	91.1582
Bushy	Animal 1	38.003	217.696	-	198.231		25.1879	227.943	277.711	193.248		27.0132	226.183	282.751	158.326		76.5028	302.328	343.795	274.721		52.0286	222.847	252.047	221.945
	Animal 2	236.842	151.891	211.941	104.558		144.708	188.21	198.396	83.6153		144.244	157.852	171.874	49.4683		201.931	206.928	187.981	83.8392		135.112	117.025	218.554	44.6456
	Animal 3	178.259	186.624	273.92	101.996		181.067	162.784	343.045	162.464		103.95	199.35	267.663	110.025		221.686	213.931	390.876	150.398		106.321	126.151	327.824	102.495
	Animal 4			313.856	74.779				381.162	106.37				347.742	108.424				392.007	185.48				349.23	137.936
	Animal 5			194.159	157.8				144.493	195.629				173.626	135.496				299.651	198.332				237.066	128.341
Amoeboid	Animal 1	44.3369	135.325	-	104.071		21.3128	85.2125	111.085	69.1437		22.4108	69.9534	162.526	63.3303		22.3133	128.147	180.028	78.2537		38.719	104.939	95.8305	99.2439
	Animal 2	22.5563	37.9728	125.238	44.8106		45.3985	71.8619	109.922	39.1391		39.3393	44.675	84.5283	15.0556		59.5165	71.9751	84.676	37.4282		43.2358	62.2472	127.651	29.2987
	Animal 3	64.1733	104.51	214.372	77.9968		42.4376	102.139	74.0666	30.462		20.1193	73.8334	70.7034	29.3401		57.5532	140.962	169.946	36.9831		30.3775	76.5916	130.771	30.8719
	Animal 4			173.828	28.7611				136.129	28.3654				156.908	60.9886				182.003	52.9943				197.334	39.0123
	Animal 5			152.553	70.738				91.9501	52.6062				114.659	42.3424				132.604	62.1441				119.374	33.5846
Rod	Animal 1	57.0045	105.906	-	49.5578		89.1263	48.9972	64.7993	72.6895		80.6788	90.9394	95.7345	84.4404		44.6267	62.2075	33.6827	63.269		77.438	62.4915	65.6373	81.1995
	Animal 2	45.1127	113.918	77.0695	156.837		36.8863	68.4399	85.7929	96.0686		68.8438	80.415	98.6164	122.595		53.1397	76.4735	82.9824	76.3535		45.0373	94.6158	77.3642	82.3154
	Animal 3	106.955	119.439	119.096	41.9983		65.071	114.906	54.5754	37.2314		50.2982	114.442	85.8541	56.8465		57.5532	89.5526	50.9838	33.2848		60.755	146.425	69.8641	38.2811
	Animal 4			43.4569	103.54				48.6176	49.6395				65.7318	70.024				33.2506	73.2569				54.5266	50.1586
	Animal 5			83.211	54.4139				108.37	62.4698				108.107	40.2253				70.6074	43.6331				48.7583	44.3796
Hyper-Rod	Animal 1	0	5.88368	-	9.91156		0	4.26063	0	12.4104		4.48216	6.99534	6.67915	21.1101		1.59381	6.22075	1.16147	8.32486		2.41994	2.35817	1.31275	3.60887
	Animal 2	0	0	9.63369	14.9369		5.67482	3.42199	8.04308	7.11619		6.55655	0	2.81761	0		0	2.24922	1.69352	2.99426		3.60299	0	5.80231	1.39518
	Animal 3	0	0	11.9096	5.99975		2.82917	0	11.6947	3.38467		3.35322	3.69167	10.1005	3.66751		2.1316	4.97514	9.44145	3.69831		0	2.25269	10.7483	0
	Animal 4			14.4856	0				7.77881	7.09135				14.8427	2.25884				10.5002	6.23463				5.19301	1.3933
	Animal 5			0	5.44139				6.56787	1.64394				9.82787	8.46849				6.88853	6.61107				3.36264	2.3989

## Sheet: Figure 4B, Suppl. Table 3, 4
		CA1-SO					CA1-SP					CA1-SR					CA2-SO					CA2-SP					CA2-SR					CA3-SO					CA3-SP					CA3-SR					CA3-SL
	Treatment Group	Ctrl	CA11	CA12	CA+HT		Ctrl	CA11	CA12	CA+HT		Ctrl	CA11	CA12	CA+HT		Ctrl	CA11	CA12	CA+HT		Ctrl	CA11	CA12	CA+HT		Ctrl	CA11	CA12	CA+HT		Ctrl	CA11	CA12	CA+HT		Ctrl	CA11	CA12	CA+HT		Ctrl	CA11	CA12	CA+HT		Ctrl	CA11	CA12
Density	Animal 1	702.355	817.908	785.629	981.329		346.156	977.434	664.144	1007.57		615.548	690.465	612.812	940.829		610.076	789.747	843.154	1078.93		407.117	688.696	718.471	889.575		549.593	692.958	667.917	849.1		601.064	700.927	619.053	695.76		247.969	816.994	473.228	648.76		612.562	754.054	687.827	868.648		492.448	854.905	367.796
	Animal 2	973.404	561.249	744.601	701.287		700.328	1076.64	893.191	540.786		938.456	749.979	744.55	720.676		886.309	619.125	573.315	754.931		785.438	868.246	942.271	559.81		810.996	725.675	539.922	787.338		854.25	713.291	628.438	565.892		507.837	687.756	813.135	506.413		815.183	633.372	706.17	711.22		857.619	698.356	886.443
	Animal 3	917.963	641.067	905.54	838.679		594.33	936.878	911.466	633.801		842.625	548.267	895.811	760.131		1130.66	762.876	910.469	685.894		402.712	893.225	928.189	565.607		901.038	712.848	936.127	814.411		872.171	627.675	830.002	578.079		587.909	822.99	775.551	359.447		807.206	721.428	926.076	767.077		485.685	839.603	722.379
	Animal 4			484.246	763.238				1266.08	783.596				612.775	911.676				483.528	751.303				757.431	436.937				555.71	783.966				455.846	718.194				766.779	510.209				586.774	726.236				622.957
	Animal 5			946.33	792.843				1205.21	653.734				666.955	724.931				657.83	680.304				781.01	577.708				609.346	692.925				583.026	631.975				569.83	458.345				504.618	629.592				683.793
MA Score	Animal 1	0.139535	0.474214	0.34127	0.347107		0.020408	0.298368	0.227848	0.373333		0.124567	0.495495	0.339545	0.296296		0.11828	0.472222	0.333333	0.421769		0	0.333333	0.4	0.205128		0.068627	0.283951	0.438596	0.185185		0.083333	0.282609	0.267327	0.262963		0.042553	0.280702	0.10929	0.091324		0.068966	0.257703	0.214976	0.194647		0.011905	0.333333	0.111111
	Animal 2	0.250842	0.196078	0.441247	0.225131		0.121469	0.230392	0.54878	0.097436		0.280122	0.290944	0.478632	0.21848		0.255952	0.307692	0.483333	0.095238		0.12381	0.3	0.361111	0.246377		0.253968	0.25641	0.222222	0.159722		0.116487	0.269231	0.292683	0.197917		0.056818	0.296748	0.274725	0.127572		0.159681	0.2375	0.357843	0.125		0.122066	0.409091	0.333333
	Animal 3	0.228856	0.418605	0.484568	0.187726		0.066667	0.255814	0.418879	0.257246		0.153786	0.380952	0.494208	0.162095		0.166667	0.333333	0.230769	0.173333		0.142857	0.32	0.464646	0.115385		0.121212	0.421053	0.315789	0.198925		0.078947	0.268939	0.280142	0.072917		0.060241	0.390476	0.293907	0.097701		0.116667	0.358156	0.37741	0.177489		0.069444	0.365854	0.393939
	Animal 4			0.535461	0.172662				0.60381	0.237443				0.67134	0.238956				0.638889	0.22619				0.644444	0.071429				0.536232	0.186275				0.477124	0.094017				0.560386	0.074074				0.584541	0.110276				0.509259
	Animal 5			0.758621	0.251613				0.712895	0.153061				0.647799	0.228571				0.62963	0.205128				0.42029	0.041667				0.515152	0.18018				0.441315	0.136752				0.255952	0.097222				0.238994	0.145161				0.234234
Ramified	Animal 1	431.213	203.705	285.258	385.233		226.061	430.618	311.055	346.605		404.686	182.465	232.184	394.388		432.957	175.499	379.419	330.284		288.375	280.58	251.465	479.002		404.112	282.316	158.191	495.309		402.325	312.37	330.979	301.496		121.347	308.164	248.251	364.372		436.538	380.195	383.788	494.559		369.336	277.267	175.141
	Animal 2	494.076	308.137	224.987	341.464		409.514	490.823	185.174	282.873		428.762	325.135	210.001	380.875		411.501	285.75	114.663	458.351		448.822	434.123	274.829	243.396		450.553	362.838	134.981	442.877		523.572	342.928	237.58	300.63		323.169	243.231	312.744	287.592		493.015	308.769	259.621	424.307		543.561	253.948	359.369
	Animal 3	534.337	202.756	222.193	445.075		410.628	352.963	290.379	282.455		530.834	196.765	242.111	464.419		812.665	214.559	513.598	411.537		345.182	250.103	168.762	369.82		573.388	225.11	369.524	472.884		562.321	221.113	344.362	373.343		332.913	227.302	258.517	173.526		524.684	253.267	329.101	443.31		344.027	245.738	197.013
	Animal 4			87.5765	461.237				217.042	364.962				60.1322	458.584				100.735	429.316				50.4954	312.098				144.968	484.214				116.196	503.349				138.909	262.19				93.5437	475.057				155.739
	Animal 5			59.8255	370.846				79.1746	400.245				100.672	372.822				48.7282	383.761				203.742	409.209				83.0927	412.009				164.233	399.711				234.037	280.1				199.943	380.802				332.656
Hypertrophic	Animal 1	35.9344	55.556	107.556	89.2117		0	88.8577	58.8482	88.6665		8.5197	80.8653	91.3509	102.161		19.6799	65.8123	42.1577	88.0759		0	51.0145	143.694	114.048		0	51.3302	87.8839	47.1722		0	7.61877	36.7754	54.1146		0	42.9997	15.5157	17.7742		14.0819	57.0293	74.7638	69.7455		17.5874	0	0
	Animal 2	135.195	55.0245	74.9958	47.7316		11.87	94.998	98.0332	33.2791		125.701	82.3676	81.1368	67.2133		79.1348	95.2499	171.994	80.8855		89.7644	43.4123	157.045	0		102.984	55.8212	89.987	82.0143		41.3347	20.5757	38.3194	17.6841		17.3126	33.5491	26.8066	12.504		53.6947	63.3372	72.6939	32.3282		12.0791	79.3587	95.8316
	Animal 3	78.7804	29.8171	88.0386	48.4436		0	82.7938	137.123	48.224		102.615	34.3861	103.762	49.2853		35.3332	23.8399	46.6907	54.8716		0	35.729	112.508	21.7541		81.9125	75.0366	123.175	13.1357		51.6417	42.796	26.4894	6.02166		0	47.028	91.7319	0		26.9068	92.0972	107.149	29.8861		0	0	49.2531
	Animal 4			15.4547	60.4001				72.3475	32.2026				48.6784	74.1423				40.294	26.8322				0	31.2098				24.1613	92.2313				40.2217	18.4152				72.2328	14.1725				76.5358	21.8417				86.5218
	Animal 5			27.1934	94.6296				26.3915	40.0245				9.43805	90.381				0	52.3311				0	0				55.3951	0				32.8465	48.6135				40.7022	6.3659				28.5633	40.6189				18.4809
Bushy	Animal 1	32.6677	243.829	196.407	158.148		0	232.397	109.29	306.302		38.3386	219.788	154.155	211.449		39.3598	307.124	210.789	242.209		0	204.058	35.9235	114.048		32.329	153.991	210.921	70.7584		19.3892	91.4252	73.5509	123.691		0	114.666	46.547	26.6614		14.0819	101.385	94.7009	95.1074		0	115.528	35.0281
	Animal 2	176.982	55.0245	149.992	88.1198		35.6099	94.998	294.099	49.9187		167.028	125.719	229.092	95.2189		174.096	47.625	114.663	26.9618		67.3233	173.649	196.306	24.3396		141.602	83.7318	134.981	49.2086		68.8911	123.454	130.286	53.0523		0	142.583	151.904	6.25201		73.2201	87.0886	145.388	44.4512		24.1583	126.974	215.621
	Animal 3	137.009	122.25	306.039	66.6099		10.806	161.23	266.18	68.8914		84.8545	145.186	249.029	66.3456		106	190.719	93.3814	109.743		0	250.103	309.396	21.7541		81.9125	243.869	270.984	118.221		34.4278	57.0614	176.596	24.0866		21.2497	156.76	150.107	18.5921		26.9068	138.146	214.299	39.8481		20.2369	40.9563	164.177
	Animal 4			103.031	126.291				303.86	118.076				174.67	134.554				120.882	80.4967				201.982	31.2098				289.936	69.1735				125.134	36.8304				155.578	7.08623				144.567	32.7625				138.435
	Animal 5			184.915	115.09				325.495	60.0368				125.841	105.445				219.277	104.662				135.828	0				193.883	112.366				131.386	43.212				111.931	6.3659				66.6476	55.8509				92.4045
Amoeboid	Animal 1	62.0686	194.446	98.2036	202.754		7.06442	102.528	58.8482	137.03		46.8583	165.877	72.3195	102.161		39.3598	131.625	126.473	264.228		0	76.5217	215.541	68.4288		16.1645	76.9953	123.037	94.3445		33.931	129.519	104.197	77.3066		10.5519	128.999	15.5157	35.5485		28.1638	107.722	59.8111	82.4264		0	207.95	17.5141
	Animal 2	81.117	55.0245	192.846	80.7765		53.4149	142.497	261.422	8.31978		108.482	104.043	167.046	69.0803		63.3078	95.2499	143.329	26.9618		22.4411	130.237	157.045	121.698		77.2377	111.642	0	65.6115		36.7419	102.879	84.3026	70.7365		23.0835	92.2599	107.227	56.2681		63.4574	71.2543	124.618	48.4922		84.554	174.589	119.79
	Animal 3	92.4813	172.939	197.039	96.8871		32.418	104.582	153.255	96.448		37.4938	95.517	235.194	62.5544		106	119.199	116.727	27.4358		57.5303	107.187	168.762	43.5083		27.3042	112.555	73.9048	78.8139		28.6898	106.99	105.958	24.0866		21.2497	195.95	91.7319	18.5921		67.2671	130.471	160.724	99.6203		20.2369	266.216	147.759
	Animal 4			175.153	27.4546				528.137	96.6077				269.163	96.1104				201.47	107.329				353.468	0				96.6452	69.1735				120.665	36.8304				283.375	28.3449				221.103	43.6834				173.044
	Animal 5			581.939	89.5145				615.802	46.6953				324.04	64.0199				268.005	52.3311				237.699	24.0711				166.185	37.4554				147.809	37.8105				50.8777	38.1954				66.6476	40.6189				92.4045
Rod	Animal 1	137.204	101.853	93.5272	141.928		113.031	116.198	126.103	120.909		115.016	37.3224	58.9975	128.295		78.7195	87.7497	84.3154	154.133		118.743	76.5217	71.847	114.048		96.9869	128.326	87.8839	141.517		140.571	152.375	73.5509	131.421		116.071	207.832	147.399	204.404		119.696	107.722	74.7638	126.81		105.525	254.161	140.113
	Animal 2	86.0332	88.0391	85.7095	139.523		183.985	237.495	54.4629	166.396		106.76	108.378	42.9548	104.554		126.616	47.625	28.6657	161.771		157.088	86.8246	157.045	170.377		38.6189	111.642	179.974	147.626		179.117	123.454	137.95	123.789		144.272	167.745	205.518	143.796		131.796	102.923	93.4636	161.641		193.266	63.4869	95.8316
	Animal 3	75.3551	107.341	79.6539	181.663		140.478	235.309	56.4625	130.894		84.8545	68.7722	55.3397	117.526		70.6665	214.559	116.727	82.3073		0	250.103	140.635	108.771		136.521	56.2775	98.5397	131.357		195.091	185.45	176.596	150.541		212.497	188.112	175.125	142.54		161.441	99.772	99.4958	154.411		101.184	266.216	147.759
	Animal 4			87.5765	87.8547				130.226	171.747				45.815	137.301				0	107.329				151.486	62.4196				0	69.1735				53.629	122.768				88.9019	198.414				51.0238	141.971				34.6087
	Animal 5			87.0189	120.205				131.958	106.732				75.5044	90.381				121.82	87.2185				203.742	144.427				110.79	112.366				90.3279	97.2269				122.106	127.318				142.816	111.702				147.847
Hyper-Rod	Animal 1	3.26677	18.5187	4.67636	4.05508		0	6.83521	0	8.06059		2.12992	4.14694	3.80629	2.37583		0	21.9374	0	0		0	0	0	0		0	0	0	0		4.84729	7.61877	0	7.73066		0	14.3332	0	0		0	0	0	0		0	0	0
	Animal 2	0	0	16.0705	3.67166		5.93499	15.833	0	0		1.72194	4.33514	14.3183	3.73407		31.6539	47.625	0	0		0	0	0	0		0	0	0	0		4.59274	0	0	0		0	8.38727	8.93555	0		0	0	10.3849	0		0	0	0
	Animal 3	0	5.96341	12.5769	0		0	0	8.06607	6.88914		1.97336	7.64136	10.3762	0		0	0	23.3453	0		0	0	28.1269	0		0	0	0	0		0	14.2653	0	0		0	7.838	8.33926	6.19737		0	7.67477	15.307	0		0	20.4781	16.4177
	Animal 4			15.4547	0				14.4695	0				14.3172	10.984				20.147	0				0	0				0	0				0	0				27.7818	0				0	10.9208				34.6087
	Animal 5			5.43868	2.55756				26.3915	0				31.4602	1.88294				0	0				0	0				0	18.7277				16.4233	5.4015				10.1755	0				0	0				0
[truncated: 17 more columns]

## Sheet: Figure 4C, Suppl. Table 5
		nRT					VPM/L
	Treatment Group	Ctrl	CA11	CA12	CA+HT		Ctrl	CA11	CA12	CA+HT
Density	Animal 1	579.392	1136.23	949.137	1224.07		457.415	540.45	570.014	656.43
	Animal 2	750.913	1188.31	1165.64	1115.45		666.806	452.459	575.512	419.259
	Animal 3	751.267	1087.81	1044.02	1096		644.604	486.895	673.485	452.93
	Animal 4			1090.29	1112.48				568.494	445.919
	Animal 5			913.138	1239.71				481.682	561.655
MA Score	Animal 1	0.14031	0.647683	0.468895	0.733964		0.100669	0.352381	0.306338	0.171301
	Animal 2	0.162637	0.412963	0.47481	0.626846		0.147222	0.261997	0.353846	0.229574
	Animal 3	0.122332	0.587112	0.705376	0.663953		0.123946	0.320261	0.379707	0.189839
	Animal 4			0.791472	0.594711				0.570964	0.219975
	Animal 5			0.524919	0.633903				0.328739	0.196957
Ramified	Animal 1	309.907	142.743	203.575	100.397		275.033	160.205	182.645	352.214
	Animal 2	430.743	321.283	234.093	159.043		410.642	183.096	175.31	172.747
	Animal 3	471.065	166.157	89.808	118.969		394.244	128.202	207.822	211.772
	Animal 4			44.2241	139.574				89.3084	174.597
	Animal 5			125.889	160.262				157.543	274.069
Hypertrophic	Animal 1	17.5165	74.2262	31.726	61.7828		7.92964	27.0225	26.0922	45.9704
	Animal 2	62.7136	94.6246	62.7467	66.626		41.1197	28.1686	41.614	14.5007
	Animal 3	24.3654	31.1545	49.3944	56.5104		29.7362	16.3662	64.8124	20.5241
	Animal 4			40.8222	45.1562				33.2597	9.01675
	Animal 5			53.1925	43.7078				16.9011	23.7713
Bushy	Animal 1	30.9907	395.873	155.986	424.757		15.0246	92.6485	72.2552	54.7589
	Animal 2	66.0143	332.286	323.387	348.174		58.9012	66.9005	105.363	54.8504
	Animal 3	47.3772	282.986	300.857	319.73		33.5731	63.4191	130.329	46.1793
	Animal 4			265.344	229.886				130.575	37.7064
	Animal 5			171.989	366.881				60.3611	71.78
Amoeboid	Animal 1	51.2021	428.228	319.904	586.936		32.5533	113.88	112.397	57.463
	Animal 2	56.1122	224.458	289.6	427.696		44.4538	61.6189	110.675	52.3285
	Animal 3	40.609	410.201	498.435	481.826		37.41	100.925	141.601	44.3135
	Animal 4			649.754	465.93				210.029	67.2158
	Animal 5			328.021	507.276				105.632	52.6697
Rod	Animal 1	164.386	66.6132	222.082	38.6142		125.622	138.008	168.596	141.291
	Animal 2	133.679	195.851	214.787	88.1182		110.579	108.273	129.269	121.049
	Animal 3	162.436	153.176	74.0916	98.1497		149.64	167.072	120.467	124.078
	Animal 4			56.1306	190.887				80.6855	153.285
	Animal 5			205.678	132.448				130.984	136.102
Hyper-Rod	Animal 1	5.38969	28.5485	15.863	11.5843		1.25205	8.6858	8.02836	4.73225
	Animal 2	1.65036	19.8051	41.0267	25.7907		1.11134	4.40135	13.2811	3.78279
	Animal 3	5.41454	44.1355	31.4328	20.8196		0	10.9108	8.45379	6.06395
	Animal 4			34.0185	41.0511				24.6368	4.09852
	Animal 5			28.3693	29.1385				10.2614	3.26273

## Sheet: Figure 5
		Whole Brain					Cerebrum					Cerebellum					Brainstem
	Treatment Group	Ctrl	CA11	CA12	CA+HT		Ctrl	CA11	CA12	CA+HT		Ctrl	CA11	CA12	CA+HT		Ctrl	CA11	CA12	CA+HT
Density	Animal 1	12616.5	10182	10476.3	14466.9		14161.6	10928.1	10709.4	15556.5		6866.69	7955.71	7856.92	10090.7		11089.4	8586.44	12977.5	13890.5
	Animal 2	11637.7	12670.1	14251.2	13134.6		12599.2	13449.8	15966.2	14663.1		7272.39	9276.52	7138.52	6818.91		11914.3	12666.2	13694.9	12601.9
	Animal 3	11816.3	12806.4	16150	13182.5		12671.9	14551.2	17717.2	14833.4		7946.17	7273.07	9853.54	6280.88		12041	9584.44	15324.6	12732.1
	Animal 4			15214.4	11460				17246.6	12356.6				7809.06	7417.6				12960.5	11673.6
	Animal 5			11051.1	13878.3				12115.4	15669.3				6179.49	6827.93				11419.5	12708.7
MA Score	Animal 1	0.151248	0.350597	0.431251	0.307433		0.158556	0.364896	0.436001	0.280863		0.140297	0.365853	0.504014	0.542076		0.0984435	0.204966	0.335942	0.243723
	Animal 2	0.27646	0.321103	0.345093	0.238131		0.298677	0.338418	0.35566	0.210218		0.236535	0.329326	0.329097	0.519321		0.154898	0.186847	0.274431	0.221452
	Animal 3	0.223502	0.363122	0.415981	0.268877		0.242951	0.365405	0.442092	0.238801		0.177611	0.391495	0.341259	0.613607		0.131717	0.306005	0.285889	0.241663
	Animal 4			0.595628	0.253321				0.590776	0.244435				0.64966	0.380103				0.588712	0.191587
	Animal 5			0.430163	0.238658				0.41236	0.241524				0.64499	0.271231				0.377163	0.187371
Ramified	Animal 1	7555.97	3603.07	3060.72	5967.01		8600.61	3853.91	3125.6	6850.49		3181.05	2090.25	1524.27	1727.75		7283.37	4258.52	5015.97	6577.39
	Animal 2	5064.65	4886.11	5192.97	6370.04		5297.19	5107.43	5734.79	7565.41		2829.96	2783.01	2297.16	1335.62		6970.01	6662.52	6028.79	6102.22
	Animal 3	5892.3	4460.92	4757.62	6095.34		6223.04	5134.88	4928.81	7307.33		3484.33	2005.67	2855.28	880.268		7400.96	3712.36	6561.34	5996.27
	Animal 4			2313.51	5307.13				2707.88	5968.98				779.783	1928.63				2026.74	6080.44
	Animal 5			3133.66	6727.3				3660.45	7657.25				634.488	2453.33				3453.02	7076.12
Hypertrophic	Animal 1	963.599	904.387	991.348	1457.41		1254.75	1136.29	1133.65	1718.18		128.914	246.058	337.308	539.634		287.856	355.975	1044.75	1117.59
	Animal 2	1355.6	1308.63	1577.99	1140.89		1732.55	1628.06	1940	1373.48		216.192	353.798	334.858	333.7		572.267	628.139	1057.94	820.015
	Animal 3	1154.21	844.85	1841.22	1365.55		1486.15	1044.1	2241.44	1692.81		153.985	266.217	409.459	262.15		459.593	393.946	1355.76	863.579
	Animal 4			1300.1	947.101				1581.13	1161.97				347.241	266.258				877.345	549.477
	Animal 5			668.232	1649.39				783.215	2082.59				247.918	271.503				542.752	855.927
Bushy	Animal 1	1052.84	2097.79	2436.48	2603.16		1305.49	2555.5	2715.01	2830.32		342.772	1008.23	1418.14	2169.22		444.213	688.321	2132.87	1737.09
	Animal 2	2101.13	2511.75	3137.07	1758.69		2613.94	3030.72	3816.51	1942.97		647.994	1169.21	965.621	1204.52		884.303	1080.67	1908.72	1371.3
	Animal 3	1601.99	2363.94	4511.07	1967.53		2001.26	2845.41	5565.24	2230.37		473.377	1026.65	1283.52	1155.57		650.343	1179.33	2384.57	1448.64
	Animal 4			4839.7	1475.12				5840.34	1655.88				1524.13	991.158				3214.03	1002.22
	Animal 5			1977.91	2123.27				2243.06	2548.84				1047.81	799				1627.52	1298.01
Amoeboid	Animal 1	848.384	1777.48	2455.77	2086.79		917.548	1818.98	2394.41	1793.68		656.265	2011	2709.22	3571.49		678.245	1131.54	2477.3	1762.29
	Animal 2	1297.27	1866.6	2186.98	1473.12		1375.03	1908.62	2371.64	1246.74		1134.06	1994.1	1473.38	2429.23		1023.64	1382.38	2045.66	1519.67
	Animal 3	1143.66	2680.88	2953.08	1676.82		1202.62	2957.39	3232.75	1408.15		997.39	1946.61	2197.49	2808.05		971.292	1947.94	2231.92	1737.53
	Animal 4			5182.52	1522.29				5555.93	1462.67				3696.34	1905.74				4963.98	1329.27
	Animal 5			3069.94	1262.94				3113.43	1307.97				3003.76	1125.38				2877.74	1171.63
Rod	Animal 1	2140.61	1660.79	1370.9	2143.16		2024.27	1434.08	1210.21	2189.91		2504.25	2382	1578.61	1673.99		2363.72	2075.8	2138.29	2557.33
	Animal 2	1717.84	1960.35	1985.74	2239.02		1478.63	1655.19	1929.44	2410.67		2321.11	2731.16	1886.73	1219.25		2401.72	2830.86	2522.54	2663.41
	Animal 3	1957.3	2288.04	1871.17	1926.09		1689.11	2397.34	1535.13	2070.42		2766.55	1836.54	2848.36	892.576		2516.86	2249.75	2629.62	2557.45
	Animal 4			1248.91	2085.85				1242.79	2007.43				1093.98	2079.53				1532.07	2628.3
	Animal 5			1987.64	1989.52				2126.2	1947.97				944.353	2023.62				2673.44	2218.54
Hyper-Rod	Animal 1	55.1302	138.441	161.048	209.328		58.9223	129.288	130.506	173.951		53.4403	218.175	289.38	408.6		32.0118	76.2739	168.362	138.859
	Animal 2	101.193	136.64	170.466	152.819		101.888	119.802	173.867	123.864		123.077	245.241	180.779	296.596		62.3555	81.6467	131.287	125.263
	Animal 3	66.8725	167.721	215.849	151.148		69.7058	172.096	213.866	124.364		70.5319	191.385	259.439	282.265		41.9241	101.108	161.348	128.59
	Animal 4			329.687	122.462				318.532	99.709				367.594	246.29				346.339	83.901
	Animal 5			213.732	125.883				189.057	124.686				301.161	155.103				244.976	88.4497
